# Supplementary material for: Calcineurin-responsive zinc finger 1 (Crz1) contributes to stress tolerance and virulence in the pathogenic fungus Trichosporon asahii
Source: Infect Immun. 2026 Mar 31;94(5):e00759-25. doi: 10.1128/iai.00759-25 (PMC13163193; doi:10.1128/iai.00759-25)
Supplement: Data set S1 — For Fig. 4, 6, and 7. [file iai.00759-25-s0001.xlsx]

## Sheet: Fig.4B
Supplemental Dataset: Fig. 3B Temperature sensitivity of the crz1 gene-deficient T. asahii mutant
2024,8.28
2024,9.1	Shimizu Y
	27˚C, 0h								27˚C, 24h								27˚C, 48h								27˚C, 72h								27˚C, 96h
		(A630)					Average			(A630)					Average			(A630)					Average			(A630)					Average			(A630)					Average
	1. T. asahii Parent	0.055	0.052	0.049	0.053	0.051	0.0016		1. T. asahii Parent	0.055	0.052	0.049	0.053	0.051	0.135		1. T. asahii Parent	0.055	0.052	0.049	0.053	0.051	0.2206		1. T. asahii Parent	0.055	0.052	0.049	0.053	0.051	0.247		1. T. asahii Parent	0.055	0.052	0.049	0.053	0.051	0.3074
	2. T. asahii Δcrz1	0.051	0.053	0.054	0.055	0.051	0.0024		2. T. asahii Δcrz1	0.051	0.053	0.054	0.055	0.051	0.1278		2. T. asahii Δcrz1	0.051	0.053	0.054	0.055	0.051	0.2128		2. T. asahii Δcrz1	0.051	0.053	0.054	0.055	0.051	0.2626		2. T. asahii Δcrz1	0.051	0.053	0.054	0.055	0.051	0.2802
	3. T. asahii Comp.	0.055	0.054	0.051	0.053	0.054	0.003		3. T. asahii Comp.	0.055	0.054	0.051	0.053	0.054	0.1356		3. T. asahii Comp.	0.055	0.054	0.051	0.053	0.054	0.2272		3. T. asahii Comp.	0.055	0.054	0.051	0.053	0.054	0.2622		3. T. asahii Comp.	0.055	0.054	0.051	0.053	0.054	0.3032
	37˚C, 0h								37˚C, 24h								37˚C, 48h								37˚C, 72h								37˚C, 96h
		(A630)					Average			(A630)					Average			(A630)					Average			(A630)					Average			(A630)					Average
	1. T. asahii Parent	0.055	0.052	0.049	0.053	0.051	0.0012		1. T. asahii Parent	0.055	0.052	0.049	0.053	0.051	0.1322		1. T. asahii Parent	0.055	0.052	0.049	0.053	0.051	0.1784		1. T. asahii Parent	0.055	0.052	0.049	0.053	0.051	0.1926		1. T. asahii Parent	0.055	0.052	0.049	0.053	0.051	0.2118
	2. T. asahii Δcrz1	0.051	0.053	0.054	0.055	0.051	0.002		2. T. asahii Δcrz1	0.051	0.053	0.054	0.055	0.051	0.1134		2. T. asahii Δcrz1	0.051	0.053	0.054	0.055	0.051	0.1664		2. T. asahii Δcrz1	0.051	0.053	0.054	0.055	0.051	0.1804		2. T. asahii Δcrz1	0.051	0.053	0.054	0.055	0.051	0.1876
	3. T. asahii Comp.	0.055	0.054	0.051	0.053	0.054	0.0016		3. T. asahii Comp.	0.055	0.054	0.051	0.053	0.054	0.1184		3. T. asahii Comp.	0.055	0.054	0.051	0.053	0.054	0.158		3. T. asahii Comp.	0.055	0.054	0.051	0.053	0.054	0.1874		3. T. asahii Comp.	0.055	0.054	0.051	0.053	0.054	0.1864
	40˚C, 0h								40˚C, 24h								40˚C, 48h								40˚C, 72h								40˚C, 96h
		(A630)					Average			(A630)					Average			(A630)					Average			(A630)					Average			(A630)					Average
	1. T. asahii Parent	0.055	0.052	0.049	0.053	0.051	0.0012		1. T. asahii Parent	0.055	0.052	0.049	0.053	0.051	0.1064		1. T. asahii Parent	0.055	0.052	0.049	0.053	0.051	0.1396		1. T. asahii Parent	0.055	0.052	0.049	0.053	0.051	0.1658		1. T. asahii Parent	0.055	0.052	0.049	0.053	0.051	0.177
	2. T. asahii Δcrz1	0.051	0.053	0.054	0.055	0.051	0.002		2. T. asahii Δcrz1	0.051	0.053	0.054	0.055	0.051	0.0972		2. T. asahii Δcrz1	0.051	0.053	0.054	0.055	0.051	0.1332		2. T. asahii Δcrz1	0.051	0.053	0.054	0.055	0.051	0.1518		2. T. asahii Δcrz1	0.051	0.053	0.054	0.055	0.051	0.1628
	3. T. asahii Comp.	0.055	0.054	0.051	0.053	0.054	0.0016		3. T. asahii Comp.	0.055	0.054	0.051	0.053	0.054	0.1036		3. T. asahii Comp.	0.055	0.054	0.051	0.053	0.054	0.1284		3. T. asahii Comp.	0.055	0.054	0.051	0.053	0.054	0.1698		3. T. asahii Comp.	0.055	0.054	0.051	0.053	0.054	0.1638

## Sheet: Fig. 6A
Supplemental Dataset: Fig. 5A Virulence of the crz1 gene-deficient T. asahii mutant against silkworms
2024,9,22 Shimizu Y
37˚C	n=20
Time (h)	0	20	44	50	56	66	70	72	74	88	92	94	96
1. T. asahii Parent (160 cells/larva)	100	100	25	25	0	0	0	0	0	0	0	0	0
2. T. asahii Δcrz1 (155 cells/larva)	100	95	85	85	50	30	30	30	10	0	0	0	0
3. T. asahii Comp. (210 cells/larva)	100	100	50	30	10	0	0	0	0	0	0	0	0

## Sheet: Fig. 6B
Supplemental Dataset: Fig. 5B Virulence of the crz1 gene-deficient T. asahii mutant against silkworms
Experiment 1
2024,7,17	Shimizu Y		T. asahii Parent				Shimizu Y		T. asahii Comp.
	37˚C, 72 h	N=4					37˚C, 72 h	N=4
	Injection dose (cells/larva)	6718.75	419.922	26.2451			Injection dose (cells/larva)	10520.8	657.552	41.097
	Survival (%)	0	0	100			Survival (%)	25	50	75
Experiment 2
2024,7,30	Shimizu Y		T. asahii Parent				Shimizu Y		T. asahii Δcrz1									Shimizu Y		T. asahii Comp.
	37˚C, 72 h	N=4					37˚C, 72 h	N=4										37˚C, 72 h	N=4
	Injection dose (cells/larva)	5010.42	1252.6	313.151	78.2878		Injection dose (cells/larva)	12187.5	6093.75	3046.88	1523.44	761.719	380.859	190.43	95.2148	47.6074		Injection dose (cells/larva)	7205.73	1801.43	450.358	112.59
	Survival (%)	0	0	0	75		Survival (%)	0	0	0	0	50	75	100	100	100		Survival (%)	0	0	0	75
Experiment 3
2024,8,24	Shimizu Y		T. asahii Parent				Shimizu Y		T. asahii Δcrz1									Shimizu Y		T. asahii Comp.
	37˚C, 72 h	N=4					37˚C, 72 h	N=4										37˚C, 72 h	N=4
	Injection dose (cells/larva)	11208.3	2802.08	700.521	175.13		Injection dose (cells/larva)	5661.46	2830.73	1415.36	707.682	353.841	176.921	88.4603				Injection dose (cells/larva)	24166.7	6041.67	1510.42	377.604
	Survival (%)	0	0	50	75		Survival (%)	0	0	0	33	100	100	100				Survival (%)	0	25	25	25
Experiment 4
2024,8,26	Shimizu Y		T. asahii Parent				Shimizu Y		T. asahii Δcrz1									Shimizu Y		T. asahii Comp.
	37˚C, 72 h	N=4					37˚C, 72 h	N=4										37˚C, 72 h	N=4
	Injection dose (cells/larva)	23250	5812.5	1453.12	363.281		Injection dose (cells/larva)	19375	9687.5	4843.75	2421.88	1210.94	605.469	302.734				Injection dose (cells/larva)	2941.67	735.417	183.854	45.9635
	Survival (%)	0	0	25	25		Survival (%)	0	0	0	0	50	50	100				Survival (%)	25	25	25	50
Experiment 5
2024,8,28	Shimizu Y		T. asahii Parent				Shimizu Y		T. asahii Δcrz1									Shimizu Y		T. asahii Comp.
	37˚C, 72 h	N=4					37˚C, 72 h	N=4										37˚C, 72 h	N=4
	Injection dose (cells/larva)	866.667	216.667	54.1667	13.5417		Injection dose (cells/larva)	3500	1750	875	437.5	218.75	109.375	54.6875				Injection dose (cells/larva)	1087.5	271.875	67.9688	16.9922
	Survival (%)	0	25	50	100		Survival (%)	0	25	50	50	100	100	100				Survival (%)	0	25	75	100

## Sheet: Fig. 6C
Supplemental Dataset: Fig. 5C Virulence of the crz1 gene-deficient T. asahii mutant against silkworms
		LD50	Std. error
	Parent	237	108.7
	Δcrz1	1173	197.1
	Comp.	203	176.1

## Sheet: Fig. 7B
Supplemental Dataset: Fig. 6B Comparison of the crz1- and cnb1-gene-deficient T. asahii mutant phenotypes
2024,9.1	Shimizu Y
	27˚C, 0h								27˚C, 24h								27˚C, 48h								27˚C, 72h								27˚C, 96h
		(A630)					Average			(A630)					Average			(A630)					Average			(A630)					Average			(A630)					Average
	1. T. asahii Parent	0.055	0.052	0.049	0.053	0.051	0.0016		1. T. asahii Parent	0.055	0.052	0.049	0.053	0.051	0.135		1. T. asahii Parent	0.055	0.052	0.049	0.053	0.051	0.2206		1. T. asahii Parent	0.055	0.052	0.049	0.053	0.051	0.247		1. T. asahii Parent	0.055	0.052	0.049	0.053	0.051	0.3074
	2. T. asahii Δcrz1	0.051	0.053	0.054	0.055	0.051	0.0024		2. T. asahii Δcrz1	0.051	0.053	0.054	0.055	0.051	0.1278		2. T. asahii Δcrz1	0.051	0.053	0.054	0.055	0.051	0.2128		2. T. asahii Δcrz1	0.051	0.053	0.054	0.055	0.051	0.2626		2. T. asahii Δcrz1	0.051	0.053	0.054	0.055	0.051	0.2802
	3. T. asahii Δcnb1	0.053	0.051	0.055	0.053	0.051	0.0022		3. T. asahii Δcnb1	0.175	0.166	0.155	0.174	0.19	0.1168		3. T. asahii Δcnb1	0.239	0.213	0.251	0.22	0.24	0.1776		3. T. asahii Δcnb1	0.274	0.258	0.274	0.279	0.275	0.221		3. T. asahii Δcnb1	0.307	0.288	0.275	0.301	0.321	0.247
	37˚C, 0h								37˚C, 24h								37˚C, 48h								37˚C, 72h								37˚C, 96h
		(A630)					Average			(A630)					Average			(A630)					Average			(A630)					Average			(A630)					Average
	1. T. asahii Parent	0.055	0.052	0.049	0.053	0.051	0.0012		1. T. asahii Parent	0.055	0.052	0.049	0.053	0.051	0.1322		1. T. asahii Parent	0.055	0.052	0.049	0.053	0.051	0.1784		1. T. asahii Parent	0.055	0.052	0.049	0.053	0.051	0.1926		1. T. asahii Parent	0.055	0.052	0.049	0.053	0.051	0.2118
	2. T. asahii Δcrz1	0.051	0.053	0.054	0.055	0.051	0.002		2. T. asahii Δcrz1	0.051	0.053	0.054	0.055	0.051	0.1134		2. T. asahii Δcrz1	0.051	0.053	0.054	0.055	0.051	0.1664		2. T. asahii Δcrz1	0.051	0.053	0.054	0.055	0.051	0.1804		2. T. asahii Δcrz1	0.051	0.053	0.054	0.055	0.051	0.1876
	3. T. asahii Δcnb1	0.053	0.051	0.055	0.053	0.051	0.0018		3. T. asahii Δcnb1	0.152	0.132	0.134	0.138	0.154	0.0854		3. T. asahii Δcnb1	0.192	0.174	0.182	0.188	0.194	0.1334		3. T. asahii Δcnb1	0.236	0.229	0.227	0.237	0.237	0.1788		3. T. asahii Δcnb1	0.206	0.226	0.229	0.227	0.236	0.1728
	40˚C, 0h								40˚C, 24h								40˚C, 48h								40˚C, 72h								40˚C, 96h
		(A630)					Average			(A630)					Average			(A630)					Average			(A630)					Average			(A630)					Average
	1. T. asahii Parent	0.055	0.052	0.049	0.053	0.051	0.0012		1. T. asahii Parent	0.055	0.052	0.049	0.053	0.051	0.1064		1. T. asahii Parent	0.055	0.052	0.049	0.053	0.051	0.1396		1. T. asahii Parent	0.055	0.052	0.049	0.053	0.051	0.1658		1. T. asahii Parent	0.055	0.052	0.049	0.053	0.051	0.177
	2. T. asahii Δcrz1	0.051	0.053	0.054	0.055	0.051	0.002		2. T. asahii Δcrz1	0.051	0.053	0.054	0.055	0.051	0.0972		2. T. asahii Δcrz1	0.051	0.053	0.054	0.055	0.051	0.1332		2. T. asahii Δcrz1	0.051	0.053	0.054	0.055	0.051	0.1518		2. T. asahii Δcrz1	0.051	0.053	0.054	0.055	0.051	0.1628
	3. T. asahii Δcnb1	0.053	0.051	0.055	0.053	0.051	0.0018		3. T. asahii Δcnb1	0.116	0.111	0.104	0.108	0.106	0.059		3. T. asahii Δcnb1	0.14	0.132	0.125	0.128	0.137	0.0836		3. T. asahii Δcnb1	0.147	0.143	0.141	0.148	0.141	0.0944		3. T. asahii Δcnb1	0.157	0.155	0.146	0.142	0.158	0.1036
											l

## Sheet: Fig.7D
Supplemental Dataset: Fig. 6D Comparison of the crz1- and cnb1-gene-deficient T. asahii mutant phenotypes
2024,10,21 Shimizu Y
37˚C	n=20
Time (h)	0	20	44	50	52	54	68	72	76	80	92	94	96
1. T. asahii Parent (278 cells/larva)	100	100	80	80	80	80	10	10	0	0	0	0	0
2. T. asahii Δcrz1 (298 cells/larva)	100	100	100	100	80	80	80	80	40	10	0	0	0
3. T. asahii Δcnb1 (400 cells/larva)	100	100	100	100	100	100	100	100	100	100	100	100	100

## Sheet: Fig. 7E
Supplemental Dataset: Fig. 6E Comparison of the crz1- and cnb1-gene-deficient T. asahii mutant phenotypes
Experiment 1
2024,10,18	Shimizu Y		T. asahii Parent				Shimizu Y		T. asahii Δcrz1				Shimizu Y		T. asahii Δcnb1
	37˚C, 72 h	N=4					37˚C, 72 h	N=4					37˚C, 72 h	N=4
	Injection dose (cells/larva)	1066.67	266.667	66.6667	16.6667		Injection dose (cells/larva)	1116.67	279.167	69.7917	17.4479		Injection dose (cells/larva)	6960000	1740000	435000	108750
	Survival (%)	25	25	75	100		Survival (%)	75	100	100	100		Survival (%)	0	0	0	100
Experiment 2
2024,10,20	Shimizu Y		T. asahii Parent				Shimizu Y		T. asahii Δcrz1				Shimizu Y		T. asahii Δcnb1
	37˚C, 72 h	N=4					37˚C, 72 h	N=4					37˚C, 72 h	N=4
	Injection dose (cells/larva)	3966.67	991.667	247.917	61.9792		Injection dose (cells/larva)	6633.33	1658.33	414.583	103.646		Injection dose (cells/larva)	1.54533e+07	3.86333e+06	965833	241458
	Survival (%)	0	0	75	100		Survival (%)	0	0	50	100		Survival (%)	0	0	0	100
Experiment 3
2024,10,27	Shimizu Y		T. asahii Parent				Shimizu Y		T. asahii Δcrz1				Shimizu Y		T. asahii Δcnb1
	37˚C, 72 h	N=4					37˚C, 72 h	N=4					37˚C, 72 h	N=4
	Injection dose (cells/larva)	7700	1925	481.25	120.312		Injection dose (cells/larva)	5766.67	1441.67	360.417	90.1042		Injection dose (cells/larva)	4.76667e+06	1.19167e+06	297917	74479.2
	Survival (%)	0	0	0	75		Survival (%)	25	75	100	100		Survival (%)	0	25	50	75

## Sheet: Fig. 7F
Supplemental Dataset: Fig. 6F Comparison of the crz1- and cnb1-gene-deficient T. asahii mutant phenotypes
		LD50	Std. error
	Parent	337.3	92.57
	Δcrz1	2357	687.1
	Δcnb1	418388	117374
